# Supplementary material for: Morphometric Assessment of Occipital Condyles and Foramen Magnum Reveals Enhanced Sexual Dimorphism Detection via 3D Imaging: A Systematic Review and Meta-Analysis Utilizing Classification and Regression Trees
Source: Diagnostics (Basel). 2025 May 28;15(11):1359. doi: 10.3390/diagnostics15111359 (PMC12155437; doi:10.3390/diagnostics15111359)
Supplement: Supplementary file 1 [file diagnostics-15-01359-s001.zip]

Archive with 1 entries (1 files):
- diagnostics-3632235-supplementary.pdf
